# Supplementary material for: Evaluation of the BD Phoenix Carbapenemase-Producing Organism Panels for the Detection of Carbapenemase Producers in Escherichia coli, Klebsiella pneumoniae and Pseudomonas aeruginosa
Source: Diagnostics (Basel). 2023 Nov 9;13(22):3417. doi: 10.3390/diagnostics13223417 (PMC10670751; doi:10.3390/diagnostics13223417)
Supplement: Supplementary file 1 [file diagnostics-13-03417-s001.zip]

Archive with 1 entries (1 files):
- diagnostics-2659792-supplementary.pdf
